# Supplementary material for: Submicronic Filtering Media Based on Electrospun Recycled PET Nanofibers: Development, Characterization, and Method to Manufacture Surgical Masks
Source: Nanomaterials (Basel). 2022 Mar 11;12(6):925. doi: 10.3390/nano12060925 (PMC8952864; doi:10.3390/nano12060925)
Supplement: Supplementary file 1 [file nanomaterials-12-00925-s001.zip]

Archive with 1 entries (1 files):
- nanomaterials-1624423-supplementary.pdf
